# Supplementary material for: Spatial visual function in anomalous trichromats: Is less more?
Source: PLoS One. 2019 Jan 23;14(1):e0209662. doi: 10.1371/journal.pone.0209662 (PMC6343896; doi:10.1371/journal.pone.0209662)
Supplement: S1 Data — (XLSX) [file pone.0209662.s002.xlsx]

## Sheet: Fig.1
VISUAL ACUITY						Photopic - 6 CPD							Photopic -9 CPD						Mesopic - 6 CPD							Mesopic - 3 CPD
AT	-0.124	Control	-0.094			AT	49.65		CONTROL	41			AT	49.1971		CONTROL	25.2		AT	6.52742		CONTROL	5.84112			AT	19.7044		CONTROL	15.015
AT	-0.18	Control	-0.16			AT	45.8		CONTROL	43.8596			AT	39.21		CONTROL	20.65		AT	6.0423		CONTROL	7.18907			AT	14.2857		CONTROL	18.3318
AT	-0.1967	Control	-0.16			AT	72.6		CONTROL	54.01			AT	39.6296		CONTROL	28.71		AT	5.59284		CONTROL	5.48847			AT	15.4321		CONTROL	18.6916
AT	-0.18	Control	-0.11			AT	64.6269		CONTROL	33.26			AT	55.2489		CONTROL	19.52		AT	11.2233		CONTROL	2.27092			AT	26.5604		CONTROL	11.3443
AT	-0.187	Control	-0.164			AT	149		CONTROL	43.6681			AT	60.3951		CONTROL	27.98		AT	5.79878		CONTROL	6.34317			AT	17.1969		CONTROL	14.5666
AT	-0.147	Control	-0.034			AT	47.4713		CONTROL	35.2113			AT	57.5482		CONTROL	37.1		AT	5.48246		CONTROL	4.0024			AT	19.7044		CONTROL	13.8122
AT	-0.15	Control	-0.1233			AT	54		CONTROL	35.9712			AT	51.9119		CONTROL	22.01		AT	6.73627		CONTROL	6.02591			AT	16.6667		CONTROL	17.1969
AT	-0.12	Control	-0.17			AT	65.4		CONTROL	42.35			AT	30.9119		CONTROL	27.8		AT	5.70451		CONTROL	8.25083			AT	17.9856		CONTROL	17.8891
AT	-0.08	Control	-0.063			AT	53.2		CONTROL	29.7619			AT	31.8471		CONTROL	36.08		AT	5.58347		CONTROL	5.58036			AT	14.2857		CONTROL	18.5701
AT	-0.229	Control	-0.123			AT	60		CONTROL	37.4532			AT	63.5		CONTROL	51.01		AT	10.2722		CONTROL	7.90514			AT	22.2222		CONTROL	19.7628
AT	-0.24	Control	-0.177			AT	70		CONTROL	29.1971			AT	28.6533		CONTROL	49.04		AT	10.0553		CONTROL	4.11692			AT	20.3874		CONTROL	15.4321
AT	-0.23	Control	-0.157			AT	54.32		CONTROL	45			AT	42.7704		CONTROL	25.21		AT	14.7929		CONTROL	9.74659			AT	25.8732		CONTROL	17.0476
AT	-0.02	Control	-0.09			AT	42		CONTROL	45.4545			AT	26.1		CONTROL	23.15		AT	9.95025		CONTROL	7.32064			AT	16.6667		CONTROL	14.65
AT	-0.17	Control	-0.13			AT	79		CONTROL	138.313			AT	52.8451		CONTROL	25.17		AT	14.5985		CONTROL	6.0423			AT	48.7805		CONTROL	25.4453
AT	-0.231	Control	-0.123			AT	95		CONTROL	33			AT	22.32		CONTROL	42.32		AT	7.91139		CONTROL	3.39			AT	35.9712		CONTROL	22.3
AT	-0.165	Control	-0.071			AT	60.76		CONTROL	82.3			AT	44.37		CONTROL	35.54		AT	11.32		CONTROL	9.31			AT	22.91		CONTROL	21.94
AT	-0.21	Control	-0.145			AT	64.3		CONTROL	31.21			AT	47.48		CONTROL	26.5		AT	9.86		CONTROL	8.54			AT	20.3		CONTROL	17.01
AT	-0.17	Control	-0.03			AT	148		CONTROL	71.2			AT	26.32		CONTROL	36.32		AT	6.54		CONTROL	5.11			AT	19.21		CONTROL	18.72
AT	-0.22	Control	0			AT	76.5		CONTROL	55.21			AT	27.01		CONTROL	37.01		AT	7.43		CONTROL	9.91			AT	19.8		CONTROL	25.3
AT	-0.1	Control	0.05			AT	46.75		CONTROL	46.1			AT	49.04		CONTROL	49.04		AT	5.07		CONTROL	7.81			AT	19.43		CONTROL	18.06
AT	-0.165	Control	-0.204			AT	64.1751		CONTROL	51.9			AT	85.21		CONTROL	80.21		AT	7.98		CONTROL	10.01			AT	19.96		CONTROL	19.5
AT	-0.25	Control	-0.167			AT	88.76		CONTROL	32.7			AT	22.31		CONTROL	22.31		AT	7.11		CONTROL	7.88			AT	22.7		CONTROL	24.41
AT	-0.16	Control	-0.156			AT	88.9		CONTROL	70.3			AT	21.84		CONTROL	21.84		AT	11.56		CONTROL	8.65			AT	19.9		CONTROL	19.66
AT	-0.189	Control	-0.212			AT	72.2		CONTROL	45.3			AT	69.02		CONTROL	29.02		AT	10.71		CONTROL	8.62			AT	19.81		CONTROL	17.05
TTEST	0.00315275					TTEST	0.00402506						TTEST	0.0247014					TTEST	0.0334287						TTEST	0.0714965
	25

## Sheet: Fig.2
	Percent correct											AVG _PC			Stereo acuity (threshold)
		-120	-80	-40	-20	20	40	80	120			AT	Control		stereo inward (-)		stereo outward (+)
	AT	0.9	0.85	0.78	0.85	0.75	0.65	0.7	0.825		-120	0.859167	0.799583		20		20
	AT	0.95	0.95	0.825	0.725	0.625	0.975	0.975	0.9		-80	0.832083	0.739375		30		30
	AT	0.925	0.75	0.725	0.675	0.9	1	0.975	0.975		-40	0.762917	0.548542		80		20
	AT	1	0.95	0.9	0.95	0.825	0.9	0.95	1		-20	0.743417	0.5375		20		20
	AT	0.85	0.75	0.65	0.725	0.755	0.6	0.95	0.9		20	0.677708	0.581042		80		20
	AT	0.875	0.85	0.9	0.95	0.9	0.95	0.925	0.925		40	0.774875	0.648333		20		20
	AT	0.95	0.75	0.72	0.65	0.6	0.78	0.98	0.98		80	0.846458	0.699792		80		30
	AT	0.93	0.7	0.75	0.68	0.5	0.65	0.77	0.63		120	0.863542	0.719583		40		60
	AT	0.92	0.8	0.75	0.53	0.65	0.75	0.93	0.98						40		40
	AT	0.85	0.78	0.65	0.75	0.45	0.78	0.63	0.95			TTest	0.00536619		20		30
	AT	0.95	0.95	0.7	0.95	0.55	0.7	1	0.95						60		60
	AT	0.4	0.83	0.78	0.75	0.63	0.75	0.63	0.4						20		40
	AT	0.45	0.85	0.78	0.742	0.65	0.65	0.95	0.9						30		100
	AT	0.86	0.76	0.785	0.725	0.66	0.762	0.9	0.68						30		30
	AT	0.925	0.85	0.7	0.65	0.78	0.68	0.875	0.79						60		20
	AT	0.88	0.75	0.725	0.35	0.45	0.75	0.75	0.82						80		120
	AT	0.76	0.85	0.89	0.65	0.55	0.67	0.78	0.97						30		60
	AT	0.88	0.75	0.775	0.875	0.76	0.85	0.78	1						20		20
	AT	0.75	0.95	0.85	0.7	0.72	0.79	0.85	0.65						30		30
	AT	0.96	0.75	0.65	0.7	0.59	0.93	0.85	0.95						80		30
	AT	0.9	0.87	0.62	0.87	0.73	0.85	0.8	1						20		30
	AT	0.85	0.93	0.72	0.63	0.74	0.78	0.9	0.9						60		30
	AT	0.975	0.8	0.8	0.9	0.75	0.75	0.78	0.7						20		20
	AT	0.93	0.95	0.885	0.865	0.75	0.65	0.685	0.95						20		20
		-120	-80	-40	-20	20	40	80	120						stereo inward (-)		stereo outward (+)
	Control	0.825	0.725	0.475	0.45	0.7	0.725	0.95	0.9						60		60
	Control	0.88	0.85	0.525	0.75	0.375	0.5	0.675	0.75						20		120
	Control	0.85	0.8	0.75	0.65	0.75	0.78	0.8	0.95						40		20
	Control	0.835	0.825	0.725	0.775	0.25	0.325	0.725	0.75						20		20
	Control	0.73	0.75	0.43	0.35	0.45	0.45	0.75	0.63						80		80
	Control	0.85	0.78	0.5	0.25	0.48	0.8	0.88	0.58						60		60
	Control	0.775	0.7	0.45	0.4	0.65	0.58	0.75	0.58						40		80
	Control	0.88	0.75	0.64	0.3	0.85	0.7	0.75	0.7						60		60
	Control	0.855	0.65	0.65	0.55	0.63	0.95	0.35	0.75						100		120
	Control	0.88	0.9	0.68	0.63	0.65	0.68	0.75	0.85						60		80
	Control	0.75	0.53	0.43	0.5	0.65	0.35	0.43	0.75						40		120
	Control	0.73	0.83	0.58	0.5	0.63	0.45	0.8	0.75						60		60
	Control	0.76	0.62	0.55	0.32	0.28	0.65	0.75	0.65						60		80
	Control	0.765	0.41	0.64	0.5	0.55	0.7	0.76	0.72						100		60
	Control	0.78	0.75	0.35	0.65	0.6	0.74	0.85	0.83						80		60
	Control	0.825	0.78	0.45	0.62	0.35	0.6	0.73	0.75						60		30
	Control	0.65	0.81	0.5	0.68	0.32	0.75	0.78	0.655						60		40
	Control	0.85	0.73	0.62	0.55	0.68	0.75	0.65	0.76						100		40
	Control	0.55	0.75	0.74	0.48	0.7	0.78	0.57	0.7						80		30
	Control	0.86	0.69	0.63	0.725	0.7	0.75	0.54	0.49						80		40
	Control	0.795	0.625	0.64	0.58	0.55	0.75	0.45	0.55						100		40
	Control	0.875	0.87	0.54	0.55	0.65	0.65	0.755	0.725						100		60
	Control	0.86	0.91	0.33	0.57	0.9	0.51	0.69	0.75						60		40
	Control	0.78	0.71	0.34	0.57	0.6	0.64	0.66	0.75						20		120
														TTEST	0.00254552		0.00324336

## Sheet: Fig.3
	Deutan and Protan _Number of last error plate	AT_stereo outward (+)		6 cpd		9 cpd
	13	20		89.65		49.1971
	11	30		45.8		39.21
	13	20		72.6		39.6296
	13	20		64.6269		55.2489
	14	20		149		60.3951
	12	20		47.4713		57.5482
	12	30		54		51.9119
	11	60		65.4		30.9119
	11	40		53.2		31.8471
	12	30		60		63.5
	11	60		50		28.6533
	11	40		54.32		42.7704
	11	60		42		26.1
	13	30		79		52.8451
	14	20		95		94.1798
	11	60		60.76		44.37
	12	60		64.3		47.48
	14	20		148		86.53
	13	30		76.5		77.01
	11	30		46.75		49.04
	13	30		64.1751		85.21
	13	30		88.76		89.03
	14	20		88.9		65
	13	20		72.2		69.02
	CORREL	-0.724765		0.790079		0.760425

## Sheet: Fig.4
																													Threshold contrast
				Hits				FA				Hits				FA				PC					Grade per picture				0.8	Hits				FA				d'
	Contrast	N of objects	Order of presentation	0.02	0.04	0.06	0.08	0.02	0.04	0.06	0.08	0.02	0.04	0.06	0.08	0.02	0.04	0.06	0.08	0.02	0.04	0.06	0.08				a	b	y=ax+b ax=y-b x=(y-b)/a	0.02	0.04	0.06	0.08	0.02	0.04	0.06	0.08	2	4	6	8	mean d=prime per image	mean d-prime	SEM	mean threshold			subject	d-prime 2% image 1
																																																CONTROL	0
CONTROL	Contrast	N of objects	Order of presentation	0.02	0.04	0.06	0.08	0.02	0.04	0.06	0.08	0.02	0.04	0.06	0.08	0.02	0.04	0.06	0.08																													CONTROL	0
	Cannons	6	1	0	0	2	5	1	2	3	2	0	0	0.333333	0.833333	0.166667	0.333333	0.5	0.333333	0.416667	0.333333	0.416667	0.75		0.479167		5.41667	0.208333	0.109231	0.01	0.01	0.333333	0.833333	0.166667	0.333333	0.5	0.333333	0	0	0	1.39815	0.349537	1.14152	0.675232	0.0872938			CONTROL	0
	Helicopters	6	4	3	6	6	6	0	1	1	0	0.5	1	1	1	0	0.166667	0.166667	0	0.75	0.916667	0.916667	1		0.895833		3.75	0.708333	0.0244444	0.5	0.99	0.99	0.99	0.01	0.166667	0.166667	0.01	2.32635	3.29377	3.29377	4.6527	3.39165						CONTROL	2.32635
	Deers	15	2	0	1	2	11	1	2	1	1	0	0.0666667	0.133333	0.733333	0.0666667	0.133333	0.0666667	0.0666667	0.466667	0.466667	0.533333	0.833333		0.575		5.83333	0.283333	0.0885714	0.01	0.0666667	0.133333	0.733333	0.0666667	0.133333	0.0666667	0.0666667	0	0	0.390314	2.12401	0.628581						CONTROL	0
	Soldiers	12	3	0	0	10	9	3	2	0	1	0	0	0.833333	0.75	0.25	0.166667	0	0.0833333	0.375	0.416667	0.916667	0.833333				9.375	0.166667	0.0675556	0.01	0.01	0.833333	0.75	0.25	0.166667	0.01	0.0833333	0	0	3.29377	2.05748	1.33781						CONTROL	0
	Izhar	9	5																						#DIV/0!																							CONTROL	0
	test	4	6	0	1	1	1	2	1	1	1	0	0.25	0.25	0.25	0.5	0.25	0.25	0.25	0.25	0.5	0.5	0.5		0.4375		3.75	0.25	0.146667	0.01	0.25	0.25	0.25	0.5	0.25	0.25	0.25	0	0	0	0	0						CONTROL	0
CONTROL	Contrast	N of objects	Order of presentation	Hits				FA																																								CONTROL	0
	Cannons	6	1	0	0	6	6	3	4	1	1	0	0	1	1	0.5	0.666667	0.166667	0.166667	0.25	0.166667	0.916667	0.916667		0.5625		13.75	-0.125	0.0672727	0.01	0.01	0.99	0.99	0.5	0.666667	0.166667	0.166667	0	0	3.29377	3.29377	1.64688	2.19366	0.41666	0.0621549
	Helicopters	6	2	3	2	6	6	0	0	0	0	0.5	0.333333	1	1	0	0	0	0	0.75	0.666667	1	1		0.854167		5.41667	0.583333	0.04	0.5	0.333333	0.99	0.99	0.01	0.01	0.01	0.01	2.32635	1.89562	4.6527	4.6527	3.38184						average	0.258483
	Deers	15	3	1	2	2	9	1	0	0	0	0.0666667	0.133333	0.133333	0.6	0.0666667	0	0	0	0.5	0.566667	0.566667	0.8		0.608333		4.5	0.383333	0.0925926	0.0666667	0.133333	0.133333	0.6	0.0666667	0.01	0.01	0.01	0	1.21558	1.21558	2.57969	1.25271						std	0.775449
	Soldiers	12	5	0	9	11	11	3	0	0	0	0	0.75	0.916667	0.916667	0.25	0	0	0	0.375	0.875	0.958333	0.958333				9.16667	0.333333	0.0509091	0.01	0.75	0.916667	0.916667	0.25	0.01	0.01	0.01	0	3.00084	3.70934	3.70934	2.60488
	Izhar	9	4																						#DIV/0!
	test	4	6	0	2	3	4	1	0	0	1	0	0.5	0.75	1	0.25	0	0	0.25	0.375	0.75	0.875	0.875		0.71875		8.125	0.3125	0.06	0.01	0.5	0.75	0.99	0.25	0.01	0.01	0.25	0	2.32635	3.00084	3.00084	2.08201							2
CONTROL	Contrast	N of objects	Order of presentation	Hits				FA																																								subject	d-prime 2% image 1
	Cannons	6	1	1	5	4	6	5	3	2	0	0.166667	0.833333	0.666667	1	0.833333	0.5	0.333333	0	0.166667	0.666667	0.666667	1		0.625		12.5	0	0.064	0.166667	0.833333	0.666667	0.99	0.833333	0.5	0.333333	0.01	0	0.967422	0.861455	4.6527	1.62039	2.05956	0.442139	0.0592904			AT	0
	Helicopters	6	2	4	6	6	6	3	0	0	0	0.666667	1	1	1	0.5	0	0	0	0.583333	1	1	1		0.895833		6.25	0.583333	0.0346667	0.666667	0.99	0.99	0.99	0.5	0.01	0.01	0.01	0.430727	4.6527	4.6527	4.6527	3.5972						AT	0
	Deers	15	3	4	3	5	12	2	1	0	0	0.266667	0.2	0.333333	0.8	0.133333	0.0666667	0	0	0.566667	0.566667	0.666667	0.9		0.675		5.5	0.4	0.0727273	0.266667	0.2	0.333333	0.8	0.133333	0.0666667	0.01	0.01	0.487846	0.659465	1.89562	3.16797	1.55273						AT	0
	Soldiers	12	5	1	11	9	12	2	2	4	0	0.0833333	0.916667	0.75	1	0.166667	0.166667	0.333333	0	0.458333	0.875	0.708333	1				7.29167	0.395833	0.0554286	0.0833333	0.916667	0.75	0.99	0.166667	0.166667	0.333333	0.01	0	2.35042	1.10522	4.6527	2.02708						AT	0
	Izhar	9	4																						#DIV/0!																							AT	0
	test	4	6	0	0	3	4	4	3	0	1	0	0	0.75	1	1	0.75	0	0.25	0	0.125	0.875	0.875		0.46875		16.875	-0.375	0.0696296	0.01	0.01	0.75	0.99	0.99	0.75	0.01	0.25	0	0	3.00084	3.00084	1.50042						AT	0
CONTROL	Contrast	N of objects	Order of presentation	Hits				FA																																								AT	0
	Cannons	6	1	9	0	0	5	3	5	5	1	1.5	0	0	0.833333	0.5	0.833333	0.833333	0.166667	1	0.0833333	0.0833333	0.833333		0.5		-2.5	0.625	-0.07	0.99	0.01	0.01	0.833333	0.5	0.833333	0.833333	0.166667	2.32635	0	0	1.93484	1.0653	1.19885	0.796204	-0.0317857			AT	0
	Helicopters	6	2	6	6	6	6	4	0	0	0	1	1	1	1	0.666667	0	0	0	0.666667	1	1	1		0.916667		5	0.666667	0.0266667	0.99	0.99	0.99	0.99	0.666667	0.01	0.01	0.01	1.89562	4.6527	4.6527	4.6527	3.96343						AT	0
	Deers	15	3	3	3	4	9	1	6	4	4	0.2	0.2	0.266667	0.6	0.0666667	0.4	0.266667	0.266667	0.566667	0.4	0.5	0.666667		0.533333		2	0.433333	0.183333	0.2	0.2	0.266667	0.6	0.0666667	0.4	0.266667	0.266667	0.659465	0	0	0.876273	0.383934
	Soldiers	12	5	0	0	1	2	7	7	12	10	0	0	0.0833333	0.166667	0.583333	0.583333	1	0.833333	0.208333	0.208333	0.0416667	0.166667		0.15625		-1.45833	0.229167	-0.391429	0.01	0.01	0.0833333	0.166667	0.583333	0.583333	0.99	0.833333	0	0	0	0	0						average	0
	Izhar	9	4																						#DIV/0!																							std	0
	test	4	6	0	2	4	4	4	4	2	4	0	0.5	1	1	1	1	0.5	1	0	0.25	0.75	0.5		0.375		10	-0.125	0.0925	0.01	0.5	0.99	0.99	0.99	0.99	0.5	0.99	0	0	2.32635	0	0.581587
CONTROL	Contrast	N of objects	Order of presentation	Hits				FA
	Cannons	6	6	0	5	5	5	1	2	3	1	0	0.833333	0.833333	0.833333	0.166667	0.333333	0.5	0.166667	0.416667	0.75	0.666667	0.833333		0.666667		5.83333	0.375	0.0728571	0.01	0.833333	0.833333	0.833333	0.166667	0.333333	0.5	0.166667	0	1.39815	0.967422	1.93484	1.0751	1.15533	0.479537	0.086272
	Helicopters	6	2	2	4	6	6	1	0	1	0	0.333333	0.666667	1	1	0.166667	0	0.166667	0	0.583333	0.833333	0.916667	1		0.833333		6.66667	0.5	0.045	0.333333	0.666667	0.99	0.99	0.166667	0.01	0.166667	0.01	0.536694	2.75708	3.29377	4.6527	2.81006
	Deers	15	3	1	0	1	8	1	3	2	0	0.0666667	0	0.0666667	0.533333	0.0666667	0.2	0.133333	0	0.5	0.4	0.466667	0.766667		0.533333		4.33333	0.316667	0.111538	0.0666667	0.01	0.0666667	0.533333	0.0666667	0.2	0.133333	0.01	0	0	0	2.41	0.6025
	Soldiers	12	4	0	5	8	10	3	2	3	3	0	0.416667	0.666667	0.833333	0.25	0.166667	0.25	0.25	0.375	0.625	0.708333	0.791667				6.66667	0.291667	0.07625	0.01	0.416667	0.666667	0.833333	0.25	0.166667	0.25	0.25	0	0.756993	1.10522	1.64191	0.87603
	Izhar	9	1																						#DIV/0!
	test	4	5	0	0	1	1	1	1	1	0	0	0	0.25	0.25	0.25	0.25	0.25	0	0.375	0.375	0.5	0.625		0.46875		4.375	0.25	0.125714	0.01	0.01	0.25	0.25	0.25	0.25	0.25	0.01	0	0	0	1.65186	0.412965
CONTROL	Contrast	N of objects	Order of presentation	Hits				FA																																			1.1706	0.769326	0.171382
	Cannons	6	1	0	3	5	6	5	6	2	1	0	0.5	0.833333	1	0.833333	1	0.333333	0.166667	0.0833333	0.25	0.75	0.916667		0.5		15	-0.25	0.07	0.01	0.5	0.833333	0.99	0.833333	0.99	0.333333	0.166667	0	0	1.39815	3.29377	1.17298
	Helicopters	6	2	4	6	6	6	2	1	0	0	0.666667	1	1	1	0.333333	0.166667	0	0	0.666667	0.916667	1	1		0.895833		5.41667	0.625	0.0323077	0.666667	0.99	0.99	0.99	0.333333	0.166667	0.01	0.01	0.861455	3.29377	4.6527	4.6527	3.36515
	Deers	15	3	5	8	9	9	5	6	6	8	0.333333	0.533333	0.6	0.6	0.333333	0.4	0.4	0.533333	0.5	0.566667	0.6	0.533333		0.55		0.666667	0.516667	0.425	0.333333	0.533333	0.6	0.6	0.333333	0.4	0.4	0.533333	0	0.336999	0.506694	0.169695	0.253347
	Soldiers	12	5	1	9	11	12	7	2	9	8	0.0833333	0.75	0.916667	1	0.583333	0.166667	0.75	0.666667	0.25	0.791667	0.583333	0.666667				5.20833	0.3125	0.0936	0.0833333	0.75	0.916667	0.99	0.583333	0.166667	0.75	0.666667	0	1.64191	0.708504	1.89562	1.06151
	Izhar	9	4																						#DIV/0!
	test	4	6	1	2	3	3	5	3	5	5	0.25	0.5	0.75	0.75	1.25	0.75	1.25	1.25	0	0.375	0.25	0.25		0.21875		3.125	0.0625	0.236	0.25	0.5	0.75	0.75	0.99	0.75	0.99	0.99	0	0	0	0	0
CONTROL	Contrast	N of objects	Order of presentation	Hits				FA
	Cannons	6	1	0	0	0	3	0	0	1	0	0	0	0	0.5	0	0	0.166667	0	0.5	0.5	0.416667	0.75		0.541667		3.33333	0.375	0.1275	0.01	0.01	0.01	0.5	0.01	0.01	0.166667	0.01	0	0	0	2.32635	0.581587	1.03022	0.276332	0.101123
	Helicopters	6	2	0	0	6	5	0	0	0	0	0	0	1	0.833333	0	0	0	0	0.5	0.5	1	0.916667		0.729167		8.75	0.291667	0.0580952	0.01	0.01	0.99	0.833333	0.01	0.01	0.01	0.01	0	0	4.6527	3.29377	1.98662
	Deers	15	3	0	0	3	6	0	0	0	0	0	0	0.2	0.4	0	0	0	0	0.5	0.5	0.6	0.7		0.575		3.5	0.4	0.114286	0.01	0.01	0.2	0.4	0.01	0.01	0.01	0.01	0	0	1.48473	2.073	0.889432
	Soldiers	12	5	0	1	3	7	0	0	0	2	0	0.0833333	0.25	0.583333	0	0	0	0.166667	0.5	0.541667	0.625	0.708333				3.54167	0.416667	0.108235	0.01	0.0833333	0.25	0.583333	0.01	0.01	0.01	0.166667	0	0.943354	1.65186	1.17785	0.943265
	Izhar	9	4																						#DIV/0!
	test	4	6	0	2	2	2	0	3	1	0	0	0.5	0.5	0.5	0	0.75	0.25	0	0.5	0.375	0.625	0.75		0.5625		5	0.3125	0.0975	0.01	0.5	0.5	0.5	0.01	0.75	0.25	0.01	0	0	0.67449	2.32635	0.750209
CONTROL	Contrast	N of objects	Order of presentation	Hits				FA																																			1.92955	0.631589	0.0619886
	Cannons	6	1	0	0	6	5	1	0	1	2	0	0	1	0.833333	0.166667	0	0.166667	0.333333	0.416667	0.5	0.916667	0.75		0.645833		7.08333	0.291667	0.0717647	0.01	0.01	0.99	0.833333	0.166667	0.01	0.166667	0.333333	0	0	3.29377	1.39815	1.17298
	Helicopters	6	2	3	6	6	6	0	0	0	0	0.5	1	1	1	0	0	0	0	0.75	1	1	1		0.9375		3.75	0.75	0.0133333	0.5	0.99	0.99	0.99	0.01	0.01	0.01	0.01	2.32635	4.6527	4.6527	4.6527	4.07111
	Deers	15	3	0	0	3	8	0	1	0	0	0	0	0.2	0.533333	0	0.0666667	0	0	0.5	0.466667	0.6	0.766667		0.583333		4.66667	0.35	0.0964286	0.01	0.01	0.2	0.533333	0.01	0.0666667	0.01	0.01	0	0	1.48473	2.41	0.973682
	Soldiers	12	5	0	2	10	9	0	0	0	3	0	0.166667	0.833333	0.75	0	0	0	0.25	0.5	0.583333	0.916667	0.75				5.41667	0.416667	0.0707692	0.01	0.166667	0.833333	0.75	0.01	0.01	0.01	0.25	0	1.35893	3.29377	1.34898	1.50042
	Izhar	9	4																						#DIV/0!
	test	4	6	0	0	4	4	0	1	0	0	0	0	1	1	0	0.25	0	0	0.5	0.375	1	1		0.71875		10.625	0.1875	0.0576471	0.01	0.01	0.99	0.99	0.01	0.25	0.01	0.01	0	0	4.6527	4.6527	2.32635
CONTROL	Contrast	N of objects	Order of presentation	Hits				FA																																			1.32323	0.461217	0.168552
	Cannons	6	1	0	1	5	6	0	1	0	0	0	0.166667	0.833333	1	0	0.166667	0	0	0.5	0.5	0.916667	1		0.729167		9.58333	0.25	0.0573913	0.01	0.166667	0.833333	0.99	0.01	0.166667	0.01	0.01	0	0	3.29377	4.6527	1.98662
	Helicopters	6	2	1	3	5	6	0	1	0	0	0.166667	0.5	0.833333	1	0	0.166667	0	0	0.583333	0.666667	0.916667	1		0.791667		7.5	0.416667	0.0511111	0.166667	0.5	0.833333	0.99	0.01	0.166667	0.01	0.01	1.35893	0.967422	3.29377	4.6527	2.5682
	Deers	15	3	0	2	2	6	0	0	3	1	0	0.133333	0.133333	0.4	0	0	0.2	0.0666667	0.5	0.566667	0.466667	0.666667		0.55		2	0.45	0.175	0.01	0.133333	0.133333	0.4	0.01	0.01	0.2	0.0666667	0	1.21558	0	1.24774	0.615829
	Soldiers	12	5	0	0	7	7	0	0	1	0	0	0	0.583333	0.583333	0	0	0.0833333	0	0.5	0.5	0.75	0.791667				5.625	0.354167	0.0792593	0.01	0.01	0.583333	0.583333	0.01	0.01	0.0833333	0.01	0	0	1.59342	2.53678	1.03255
	Izhar	9	4																						#DIV/0!
	test	4	6	0	0	1	1	0	0	0	1	0	0	0.25	0.25	0	0	0	0.25	0.5	0.5	0.625	0.5		0.53125		0.625	0.5	0.48	0.01	0.01	0.25	0.25	0.01	0.01	0.01	0.25	0	0	1.65186	0	0.412965
AT	Contrast	N of objects	Order of presentation	Hits				FA																																			1.71526	0.421799	0.0623401
	Cannons	6		0	0	3	5	0	0	0	0	0	0	0.5	0.833333	0	0	0	0	0.5	0.5	0.75	0.916667		0.666667		7.5	0.291667	0.0677778	0.01	0.01	0.5	0.833333	0.01	0.01	0.01	0.01	0	0	2.32635	3.29377	1.40503
	Helicopters	6		1	5	6	6	1	0	0	0	0.166667	0.833333	1	1	0.166667	0	0	0	0.5	0.916667	1	1		0.854167		7.91667	0.458333	0.0431579	0.166667	0.833333	0.99	0.99	0.166667	0.01	0.01	0.01	0	3.29377	4.6527	4.6527	3.14979
	Deers	15		0	4	8	13	0	1	2	1	0	0.266667	0.533333	0.866667	0	0.0666667	0.133333	0.0666667	0.5	0.6	0.7	0.9		0.675		6.5	0.35	0.0692308	0.01	0.266667	0.533333	0.866667	0.01	0.0666667	0.133333	0.0666667	0	0.87816	1.19442	2.61186	1.17111
	Soldiers	12		0	5	9	12	0	0	2	2	0	0.416667	0.75	1	0	0	0.166667	0.166667	0.5	0.708333	0.791667	0.916667		0.729167		6.66667	0.395833	0.060625	0.01	0.416667	0.75	0.99	0.01	0.01	0.166667	0.166667	0	2.11592	1.64191	3.29377	1.7629
	Izhar	9
	test	4		0	0	3	3	0	0	1	0	0	0	0.75	0.75	0	0	0.25	0	0.5	0.5	0.75	0.875		0.65625		6.875	0.3125	0.0709091	0.01	0.01	0.75	0.75	0.01	0.01	0.25	0.01	0	0	1.34898	3.00084	1.08745
AT	Contrast	N of objects	Order of presentation	Hits				FA																																			1.02534	0.624805	0.149778
	Cannons	6	1	0	1	3	5	3	2	1	1	0	0.166667	0.5	0.833333	0.5	0.333333	0.166667	0.166667	0.25	0.416667	0.666667	0.833333		0.541667		10	0.0416667	0.0758333	0.01	0.166667	0.5	0.833333	0.5	0.333333	0.166667	0.166667	0	0	0.967422	1.93484	0.725566
	Helicopters	6	2	2	4	5	6	0	0	0	0	0.333333	0.666667	0.833333	1	0	0	0	0	0.666667	0.833333	0.916667	1		0.854167		5.41667	0.583333	0.04	0.333333	0.666667	0.833333	0.99	0.01	0.01	0.01	0.01	1.89562	2.75708	3.29377	4.6527	3.14979
	Deers	15	3	1	1	3	7	2	3	4	2	0.0666667	0.0666667	0.2	0.466667	0.133333	0.2	0.266667	0.133333	0.466667	0.433333	0.466667	0.666667		0.508333		3.16667	0.35	0.142105	0.0666667	0.0666667	0.2	0.466667	0.133333	0.2	0.266667	0.133333	0	0	0	1.02712	0.25678
	Soldiers	12	5	0	2	6	2	4	8	6	6	0	0.166667	0.5	0.166667	0.333333	0.666667	0.5	0.5	0.333333	0.25	0.5	0.333333		0.354167		1.25	0.291667	0.406667	0.01	0.166667	0.5	0.166667	0.333333	0.666667	0.5	0.5	0	0	0	0	0
	Izhar	9	4
	test	4	6	1	1	1	2	3	2	0	0	0.25	0.25	0.25	0.5	0.75	0.5	0	0	0.25	0.375	0.625	0.75		0.5		8.75	0.0625	0.0842857	0.25	0.25	0.25	0.5	0.75	0.5	0.01	0.01	0	0	1.65186	2.32635	0.994551
AT	Contrast	N of objects	Order of presentation	Hits				FA
	Cannons	6	1	0	6	6	6	2	2	0	1	0	1	1	1	0.333333	0.333333	0	0.166667	0.333333	0.833333	1	0.916667		0.770833		9.58333	0.291667	0.0530435	0.01	0.99	0.99	0.99	0.333333	0.333333	0.01	0.166667	0	2.75708	4.6527	3.29377	2.67589	2.22376	0.473706	0.056984
	Helicopters	6	2	3	4	6	6	0	0	0	0	0.5	0.666667	1	1	0	0	0	0	0.75	0.833333	1	1		0.895833		4.58333	0.666667	0.0290909	0.5	0.666667	0.99	0.99	0.01	0.01	0.01	0.01	2.32635	2.75708	4.6527	4.6527	3.5972
	Deers	15	3	1	3	9	8	0	1	1	1	0.0666667	0.2	0.6	0.533333	0	0.0666667	0.0666667	0.0666667	0.533333	0.566667	0.766667	0.733333		0.65		4	0.45	0.0875	0.0666667	0.2	0.6	0.533333	0.01	0.0666667	0.0666667	0.0666667	0.825262	0.659465	1.75443	1.58474	1.20597
	Soldiers	12	5	1	9	11	13	3	3	7	1	0.0833333	0.75	0.916667	1.08333	0.25	0.25	0.583333	0.0833333	0.416667	0.75	0.666667	1		0.708333		8.33333	0.291667	0.061	0.0833333	0.75	0.916667	0.99	0.25	0.25	0.583333	0.0833333	0	1.34898	1.17257	3.70934	1.55772
	Izhar	9	4
	test	4	6	5	3	3	4	3	2	1	0	1.25	0.75	0.75	1	0.75	0.5	0.25	0	0.75	0.625	0.75	1		0.78125		4.375	0.5625	0.0542857	0.99	0.75	0.75	0.99	0.75	0.5	0.25	0.01	1.65186	0.67449	1.34898	4.6527	2.08201
AT	Contrast	N of objects	Order of presentation	Hits				FA																																			2.21209	0.786626	0.053581
	Cannons	6	1	0	1	6	6	0	3	0	1	0	0.166667	1	1	0	0.5	0	0.166667	0.5	0.333333	1	0.916667		0.6875		9.58333	0.208333	0.0617391	0.01	0.166667	0.99	0.99	0.01	0.5	0.01	0.166667	0	0	4.6527	3.29377	1.98662
	Helicopters	6	2	3	6	6	6	0	0	0	0	0.5	1	1	1	0	0	0	0	0.75	1	1	1		0.9375		3.75	0.75	0.0133333	0.5	0.99	0.99	0.99	0.01	0.01	0.01	0.01	2.32635	4.6527	4.6527	4.6527	4.07111
	Deers	15	3	0	0	3	12	0	0	3	0	0	0	0.2	0.8	0	0	0.2	0	0.5	0.5	0.5	0.9		0.6		6	0.3	0.0833333	0.01	0.01	0.2	0.8	0.01	0.01	0.2	0.01	0	0	0	3.16797	0.791992
	Soldiers	12	5	1	10	10	12	6	2	1	1	0.0833333	0.833333	0.833333	1	0.5	0.166667	0.0833333	0.0833333	0.291667	0.833333	0.875	0.958333		0.739583		10.2083	0.229167	0.0559184	0.0833333	0.833333	0.833333	0.99	0.5	0.166667	0.0833333	0.0833333	0	1.93484	2.35042	3.70934	1.99865
	Izhar	9	4
	test	4	6																						#DIV/0!
AT	Contrast	N of objects	Order of presentation	Hits				FA																																			2.40409	0.613592	0.0957045
	Cannons	6	1	0	5	6	6	1	0	0	0	0	0.833333	1	1	0.166667	0	0	0	0.416667	0.916667	1	1		0.833333		9.16667	0.375	0.0463636	0.01	0.833333	0.99	0.99	0.166667	0.01	0.01	0.01	0	3.29377	4.6527	4.6527	3.14979
	Helicopters	6	2	3	6	6	6	0	0	0	0	0.5	1	1	1	0	0	0	0	0.75	1	1	1		0.9375		3.75	0.75	0.0133333	0.5	0.99	0.99	0.99	0.01	0.01	0.01	0.01	2.32635	4.6527	4.6527	4.6527	4.07111
	Deers	15	3	0	2	2	2	0	0	0	0	0	0.133333	0.133333	0.133333	0	0	0	0	0.5	0.566667	0.566667	0.566667		0.55		1	0.5	0.3	0.01	0.133333	0.133333	0.133333	0.01	0.01	0.01	0.01	0	1.21558	1.21558	1.21558	0.911682
	Soldiers	12	5	0	5	8	10	5	0	0	1	0	0.416667	0.666667	0.833333	0.416667	0	0	0.0833333	0.291667	0.708333	0.833333	0.875		0.677083		9.375	0.208333	0.0631111	0.01	0.416667	0.666667	0.833333	0.416667	0.01	0.01	0.0833333	0	2.11592	2.75708	2.35042	1.80585
	Izhar	9	4
	test	4	6	0	2	3	4	0	1	0	0	0	0.5	0.75	1	0	0.25	0	0	0.5	0.625	0.875	1		0.75		8.75	0.3125	0.0557143	0.01	0.5	0.75	0.99	0.01	0.25	0.01	0.01	0	0.67449	3.00084	4.6527	2.08201
AT	Contrast	N of objects	Order of presentation	Hits				FA																																			1.82642	0.624489	#VALUE!
	Cannons	6	1	0	0	0	6	0	3	0	0	0	0	0	1	0	0.5	0	0		0.25	0.5	1		0.583333		#VALUE!	#VALUE!	#VALUE!	0.01	0.01	0.01	0.99	0.01	0.5	0.01	0.01	0	0	0	4.6527	1.16317
	Helicopters	6	2	4	6	6	6	0	0	0	0	0.666667	1	1	1	0	0	0	0		1	1	1		1		#VALUE!	#VALUE!	#VALUE!	0.666667	0.99	0.99	0.99	0.01	0.01	0.01	0.01	2.75708	4.6527	4.6527	4.6527	4.17879
	Deers	15	3	0	0	9	14	0	0	1	0	0	0	0.6	0.933333	0	0	0.0666667	0		0.5	0.766667	0.966667		0.744444		#VALUE!	#VALUE!	#VALUE!	0.01	0.01	0.6	0.933333	0.01	0.01	0.0666667	0.01	0	0	1.75443	3.82743	1.39547
	Soldiers	12	5	4	10	10	10	0	1	2	4	0.333333	0.833333	0.833333	0.833333	0	0.0833333	0.166667	0.333333		0.875	0.833333	0.75		0.819444		#VALUE!	#VALUE!	#VALUE!	0.333333	0.833333	0.833333	0.833333	0.01	0.0833333	0.166667	0.333333	1.89562	2.35042	1.93484	1.39815	1.89476
	Izhar	9	4																										#DIV/0!	0.01	0.01	0.01	0.01	0.01	0.01	0.01	0.01	0	0	0	0	0
	test	4	6	0	1	4	4	1	1	0	0	0	0.25	1	1	0.25	0.25	0	0		0.5	1	1		0.833333		#VALUE!	#VALUE!	#VALUE!	0.01	0.25	0.99	0.99	0.25	0.25	0.01	0.01	0	0	4.6527	4.6527	2.32635
AT	Contrast	N of objects	Order of presentation	Hits				FA																																			2.58045	0.599746	0.0475232
	Cannons	6	1	0	6	6	6	1	0	0	0	0	1	1	1	0.166667	0	0	0	0.416667	1	1	1		0.854167		8.75	0.416667	0.0438095	0.01	0.99	0.99	0.99	0.166667	0.01	0.01	0.01	0	4.6527	4.6527	4.6527	3.48952
	Helicopters	6	2	3	6	6	6	0	0	0	0	0.5	1	1	1	0	0	0	0	0.75	1	1	1		0.9375		3.75	0.75	0.0133333	0.5	0.99	0.99	0.99	0.01	0.01	0.01	0.01	2.32635	4.6527	4.6527	4.6527	4.07111
	Deers	15	3	0	9	10	15	1	0	0	0	0	0.6	0.666667	1	0.0666667	0	0	0	0.466667	0.8	0.833333	1		0.775		8.16667	0.366667	0.0530612	0.01	0.6	0.666667	0.99	0.0666667	0.01	0.01	0.01	0	2.57969	2.75708	4.6527	2.49737
	Soldiers	12	5	5	9	9	11	5	2	2	1	0.416667	0.75	0.75	0.916667	0.416667	0.166667	0.166667	0.0833333	0.5	0.791667	0.791667	0.916667		0.75		6.25	0.4375	0.058	0.416667	0.75	0.75	0.916667	0.416667	0.166667	0.166667	0.0833333	0	1.64191	1.64191	2.76599	1.51245
	Izhar	9	4
	test	4	6	0	3	4	4	2	3	2	1	0	0.75	1	1	0.5	0.75	0.5	0.25	0.25	0.5	0.75	0.875		0.59375		10.625	0.0625	0.0694118	0.01	0.75	0.99	0.99	0.5	0.75	0.5	0.25	0	0	2.32635	3.00084	1.3318
AT	Contrast	N of objects	Order of presentation	Hits				FA
	Cannons	6	1	0	4	6	6	0	1	1	1	0	0.666667	1	1	0	0.166667	0.166667	0.166667	0.5	0.75	0.916667	0.916667		0.770833		7.08333	0.416667	0.0541176	0.01	0.666667	0.99	0.99	0.01	0.166667	0.166667	0.166667	0	1.39815	3.29377	3.29377	1.99642	2.20276	0.619913	0.0470873
	Helicopters	6	2	4	6	6	6	0	0	0	0	0.666667	1	1	1	0	0	0	0	0.833333	1	1	1		0.958333		2.5	0.833333	-0.0133333	0.666667	0.99	0.99	0.99	0.01	0.01	0.01	0.01	2.75708	4.6527	4.6527	4.6527	4.17879
	Deers	15	3	0	2	5	12	0	2	0	0	0	0.133333	0.333333	0.8	0	0.133333	0	0	0.5	0.5	0.666667	0.9		0.641667		6.83333	0.3	0.0731707	0.01	0.133333	0.333333	0.8	0.01	0.133333	0.01	0.01	0	0	1.89562	3.16797	1.2659
	Soldiers	12	5	3	8	11	11	0	1	1	0	0.25	0.666667	0.916667	0.916667	0	0.0833333	0.0833333	0	0.625	0.791667	0.916667	0.958333		0.822917		5.625	0.541667	0.0459259	0.25	0.666667	0.916667	0.916667	0.01	0.0833333	0.0833333	0.01	1.65186	1.81372	2.76599	3.70934	2.48523
	Izhar	9	4
	test	4	6	0	2	2	3	0	1	1	0	0	0.5	0.5	0.75	0	0.25	0.25	0	0.5	0.625	0.625	0.875		0.65625		5.625	0.375	0.0755556	0.01	0.5	0.5	0.75	0.01	0.25	0.25	0.01	0	0.67449	0.67449	3.00084	1.08745
AT	Contrast	N of objects	Order of presentation	Hits				FA
	Cannons	6	1	0	5	6	6	0	0	0	0	0	0.833333	1	1	0	0	0	0	0.5	0.916667	1	1		0.854167		7.91667	0.458333	0.0431579	0.01	0.833333	0.99	0.99	0.01	0.01	0.01	0.01	0	3.29377	4.6527	4.6527	3.14979	2.19943	0.671926	0.0571915
	Helicopters	6	2	3	6	6	6	0	0	0	0	0.5	1	1	1	0	0	0	0	0.75	1	1	1		0.9375		3.75	0.75	0.0133333	0.5	0.99	0.99	0.99	0.01	0.01	0.01	0.01	2.32635	4.6527	4.6527	4.6527	4.07111
	Deers	15	3	0	0	4	6	3	0	0	0	0	0	0.266667	0.4	0.2	0	0	0	0.4	0.5	0.633333	0.7		0.558333		5.16667	0.3	0.0967742	0.01	0.01	0.266667	0.4	0.2	0.01	0.01	0.01	0	0	1.70342	2.073	0.944106
	Soldiers	12	5	0	6	7	11	2	1	2	1	0	0.5	0.583333	0.916667	0.166667	0.0833333	0.166667	0.0833333	0.416667	0.708333	0.708333	0.916667		0.6875		7.5	0.3125	0.065	0.01	0.5	0.583333	0.916667	0.166667	0.0833333	0.166667	0.0833333	0	1.38299	1.17785	2.76599	1.33171
	Izhar	9	4
	test	4	6	0	0	3	3	0	1	0	0	0	0	0.75	0.75	0	0.25	0	0	0.5	0.375	0.875	0.875		0.65625		8.125	0.25	0.0676923	0.01	0.01	0.75	0.75	0.01	0.25	0.01	0.01	0	0	3.00084	3.00084	1.50042
[truncated: 20 more columns]
